# Supplementary material for: Halo- and Thiocarbazomycins from Coral- and Coral Reef Sands-Derived Actinomycetes
Source: Mar Drugs. 2022 Aug 21;20(8):537. doi: 10.3390/md20080537 (PMC9410401; doi:10.3390/md20080537)
Supplement: Supplementary file 1 [file marinedrugs-20-00537-s001.zip]

Archive with 1 entries (1 files):
- marinedrugs-1871424-supplementary.pdf
